# Supplementary material for: Solid-State Construction of CuOx/Cu1.5Mn1.5O4 Nanocomposite with Abundant Surface CuOx Species and Oxygen Vacancies to Promote CO Oxidation Activity
Source: Int J Mol Sci. 2022 Jun 20;23(12):6856. doi: 10.3390/ijms23126856 (PMC9224245; doi:10.3390/ijms23126856)
Supplement: Supplementary file 1 [file ijms-23-06856-s001.zip]

Archive with 1 entries (1 files):
- ijms-1759012-supplementary.pdf
